# Supplementary material for: Antimicrobial Properties of Compounds Isolated from Syzygium malaccense (L.) Merr. and L.M. Perry and Medicinal Plants Used in French Polynesia
Source: Life (Basel). 2022 May 14;12(5):733. doi: 10.3390/life12050733 (PMC9147835; doi:10.3390/life12050733)
Supplement: Supplementary file 1 [file life-12-00733-s001.zip]

Archive with 1 entries (1 files):
- life-1721674-supplementary.pdf
